# Supplementary material for: Identification of Oxidative Stress-Related Biomarkers for Pain–Depression Comorbidity Based on Bioinformatics
Source: Int J Mol Sci. 2024 Jul 30;25(15):8353. doi: 10.3390/ijms25158353 (PMC11313298; doi:10.3390/ijms25158353)
Supplement: Supplementary file 1 [file ijms-25-08353-s001.zip]

Archive with 1 entries (1 files):
- ijms-3123668-supplementary.docx
